# Supplementary material for: Blood Relatives: Linking Evolutionary History and Conservation of Medicinal Leeches (Hirudo spp.)
Source: Evol Appl. 2026 May 28;19(6):e70273. doi: 10.1111/eva.70273 (PMC13238757; doi:10.1111/eva.70273)
Supplement: Supplementary file 2 — Table S1: Samples analysed for this study. [file EVA-19-e70273-s003.xlsx]

## Sheet: This work
ID	Haplogroup	Species	Country	Location	Latitude	Longitude	DNA extraction method	Primers used
FR01	C1	Hirudo verbana	France	Chambon	46.7605	2.27885	Phenol-chloroform	This work
FR02	C1	Hirudo verbana	France	Chambon	46.7605	2.27885	Phenol-chloroform	This work
FR03	C1	Hirudo verbana	France	Chambon	46.7605	2.27885	Phenol-chloroform	This work
FR04	C1	Hirudo verbana	France	Chambon	46.7605	2.27885	Phenol-chloroform	This work
FR06	C1a	Hirudo verbana	France	Chambon	46.7605	2.27885	Phenol-chloroform	This work
FR07	C1	Hirudo verbana	France	Chambon	46.7605	2.27885	Phenol-chloroform	This work
ITn_1.1	Hs_A1	Haemopis sanguisuga	Italy	Angri	40.7685	14.5613	Kit	Folmer
ITn_1.2	DnB	Dina nesemanni	Italy	Angri	40.7685	14.5613	Kit	Folmer
ITn_1.3	Hs_A	Haemopis sanguisuga	Italy	Angri	40.7685	14.5613	Kit	Folmer
ITn_1.9	DnB	Dina nesemanni	Italy	Angri	40.7685	14.5613	Kit	Folmer
ITn_2.1	Hs_B1	Haemopis sanguisuga	Italy	Pagani	40.767	14.606	Kit	Folmer
ITn_2.2	Hs_B1a	Haemopis sanguisuga	Italy	Pagani	40.767	14.606	Kit	Folmer
ITn_2.3	Hs_B1a	Haemopis sanguisuga	Italy	Pagani	40.767	14.606	Kit	Folmer
ITn_2.4	Hs_A1	Haemopis sanguisuga	Italy	Pagani	40.767	14.606	Kit	Folmer
ITn_2.5	Hs_B1	Haemopis sanguisuga	Italy	Pagani	40.767	14.606	Kit	Folmer
LT01	C1d1	Hirudo verbana	Lithuania	Tubiai	55.3008	23.8769	Phenol-chloroform	This work
LT03	C1d1	Hirudo verbana	Lithuania	Tubiai	55.3008	23.8769	Phenol-chloroform	This work
LT04	C1d1	Hirudo verbana	Lithuania	Tubiai	55.3008	23.8769	Phenol-chloroform	This work
LT05	C1d1	Hirudo verbana	Lithuania	Tubiai	55.3008	23.8769	Phenol-chloroform	This work
LT06	C1d	Hirudo verbana	Lithuania	Tubiai	55.3008	23.8769	Phenol-chloroform	Folmer
LT07	C1d	Hirudo verbana	Lithuania	Tubiai	55.3008	23.8769	Phenol-chloroform	This work
LT08	C1d	Hirudo verbana	Lithuania	Tubiai	55.3008	23.8769	Phenol-chloroform	This work
MILOBOTOLA	Hs_B	Haemopis sanguisuga	Italy	Varese	45.8183	8.82521	kit	Folmer
PL01	C5	Hirudo verbana	Poland	Golbice	52.0519	19.1162	Phenol-chloroform	This work
PL02	C1	Hirudo verbana	Poland	Golbice	52.0519	19.1162	Phenol-chloroform	Folmer
PL03	C1	Hirudo verbana	Poland	Golbice	52.0519	19.1162	Phenol-chloroform	This work
PL04	C1	Hirudo verbana	Poland	Golbice	52.0519	19.1162	Phenol-chloroform	This work
PL05	C1	Hirudo verbana	Poland	Golbice	52.0519	19.1162	Phenol-chloroform	This work
PL06	C5	Hirudo verbana	Poland	Golbice	52.0519	19.1162	Phenol-chloroform	This work
PL07	C1	Hirudo verbana	Poland	Golbice	52.0519	19.1162	Phenol-chloroform	This work
PL08	C1	Hirudo verbana	Poland	Golbice	52.0519	19.1162	Phenol-chloroform	Folmer
PL09	C1	Hirudo verbana	Poland	Golbice	52.0519	19.1162	Phenol-chloroform	Folmer
PL10	C1a	Hirudo verbana	Poland	Golbice	52.0519	19.1162	Phenol-chloroform	Folmer
TK01	C1	Hirudo verbana	Turkey	Karakimse	38.8839	35.1759	Phenol-chloroform	This work
TK02	C5	Hirudo verbana	Turkey	Karakimse	38.8839	35.1759	Phenol-chloroform	This work
TK03	C5b	Hirudo verbana	Turkey	Karakimse	38.8839	35.1759	Phenol-chloroform	This work
TK04	C5b	Hirudo verbana	Turkey	Karakimse	38.8839	35.1759	Phenol-chloroform	This work
TK05	C5	Hirudo verbana	Turkey	Karakimse	38.8839	35.1759	Phenol-chloroform	This work
TK06	C1	Hirudo verbana	Turkey	Karakimse	38.8839	35.1759	Phenol-chloroform	This work
TK07	C5b	Hirudo verbana	Turkey	Karakimse	38.8839	35.1759	Phenol-chloroform	This work
TK08	C5b	Hirudo verbana	Turkey	Karakimse	38.8839	35.1759	Phenol-chloroform	This work
TK09	C5a	Hirudo verbana	Turkey	Karakimse	38.8839	35.1759	Phenol-chloroform	This work
TK10	C1a	Hirudo verbana	Turkey	Karakimse	38.8839	35.1759	Phenol-chloroform	Folmer

## Sheet: WGS extractions
									Complete mitogenomes				COX1
ID	Haplogroup	Species	Country	Location	Latitude	Longitude	SRR	Type	Tot reads	Mean depth	coverage tot	Missing bps	Tot reads	Mean depth	coverage tot	Missing bps
Hmed_GAN02	C5a	Hirudo medicinalis	France	Ricarimpex Farm	44.8645	-0.66179	SRR799265	TRANSCRIPTOMIC	6469805	21661.4	1	0	154621	4950.8	1	0
Hmed_GAN03	C5a	Hirudo medicinalis	France	Ricarimpex Farm	44.8645	-0.66179	SRR799269	TRANSCRIPTOMIC	7299358	24526.9	1	0	216215	6765.5	1	0
Hmed_GAN04	C5a	Hirudo medicinalis	France	Ricarimpex Farm	44.8645	-0.66179	SRR799270	TRANSCRIPTOMIC	2861486	9463.8	1	0	87570	2793.8	1	0
Hmed_GAN05	C5a	Hirudo medicinalis	France	Ricarimpex Farm	44.8645	-0.66179	SRR799264	TRANSCRIPTOMIC	7259898	24366.1	1	0	159122	5029.5	1	0
Hmed_GAN06	C5a	Hirudo medicinalis	France	Ricarimpex Farm	44.8645	-0.66179	SRR799271	TRANSCRIPTOMIC	2107493	3607.7	0.982	276.786	64577	1050.5	1	0
Hmed_GAN07	C	Hirudo medicinalis	France	Ricarimpex Farm	44.8645	-0.66179	SRR799260	TRANSCRIPTOMIC	4424847	15282.5	1	0	87618	2780.1	1	0
Hmed_GAN08	C	Hirudo medicinalis	France	Ricarimpex Farm	44.8645	-0.66179	SRR799261	TRANSCRIPTOMIC	3098810	10417.7	1	0	58463	1847.1	1	0
Hmed_GAN09	C	Hirudo medicinalis	France	Ricarimpex Farm	44.8645	-0.66179	SRR799267	TRANSCRIPTOMIC	10422972	35328.5	1	0	276853	8733.8	1	0
Hmed_GAN10	C	Hirudo medicinalis	France	Ricarimpex Farm	44.8645	-0.66179	SRR799268	TRANSCRIPTOMIC	5141052	17051.3	1	0	141418	4511.3	1	0
Hmed_GAN11	C	Hirudo medicinalis	France	Ricarimpex Farm	44.8645	-0.66179	SRR799262	TRANSCRIPTOMIC	3514514	11899.5	1	0	80863	2162.5	1	0
Hmed_GAN01	C	Hirudo medicinalis	Russia	Saratovskaya oblast	51.8325	46.7783	SRR799266	TRANSCRIPTOMIC	8819003	31414.8	1	0	252414	8120.2	1	0
Hmed_RUS01	C	Hirudo medicinalis	Russia	Saratovskaya oblast	51.8325	46.7783	SRR6929412	TRANSCRIPTOMIC	20638	273	0.915	1307.05	1535	456.5	1	0
Hmed_RUS02	Hm_A2a	Hirudo medicinalis	Russia	Saratovskaya oblast	51.8325	46.7783	SRR6929411	TRANSCRIPTOMIC	20364	173.6	0.993	107.639	1534	150.4	1	0
Hmed_RUS03	Hm_A2a	Hirudo medicinalis	Russia	Saratovskaya oblast	51.8325	46.7783	SRR6929413	TRANSCRIPTOMIC	14808	153.1	0.9995	7.6885	1364	137.1	1	0
Hnip_CN01	Hn_B2	Hirudo nipponia	China	YanCheng Jiangsu	33.3495	120.162	SRR7411510	TRANSCRIPTOMIC	5346750	32781.8	0.676	4982.15	377014	12504.5	1	0
Hnip_CN02	Hn_E	Hirudo nipponia	China	Tianjin	39.4678	117.48	SRR26557231	GENOMIC	649496	3236.6	0.726	4213.3	160264	8994.7	0.836	251.576
Hnip_CN03	Hn_A1a	Hirudo nipponia	China	Guang Xi	22.8188	108.312	SRR15881181	TRANSCRIPTOMIC	303390	1939.2	0.553	6873.52	58931	4874.6	0.867	204.022
Hnip_CN04	Hn_A1a	Hirudo nipponia	China	Guang Xi	22.8188	108.312	SRR15881175	TRANSCRIPTOMIC	273658	1707.2	0.533	7181.06	37905	3300	0.883	179.478
Hnip_CN06	Hn_A3a	Hirudo nipponia	China	Guang Xi	22.8188	108.312	SRR15881189	TRANSCRIPTOMIC	398360	2505.4	0.562	6735.13	97983	8036.1	0.846	236.236
Hnip_CN07	Hn_A2	Hirudo nipponia	China	Guang Xi	22.8188	108.312	SRR15881167	TRANSCRIPTOMIC	313876	1967.4	0.535	7150.31	62790	5203.7	0.844	239.304
Hnip_CN10	Hn_A3a	Hirudo nipponia	China	Guang Xi	22.8188	108.312	SRR15881177	TRANSCRIPTOMIC	415950	2644	0.544	7011.91	100343	8327	0.871	197.886
Hnip_CN11	Hn_A3	Hirudo nipponia	China	Guang Xi	22.8188	108.312	SRR15881176	TRANSCRIPTOMIC	398154	2399.8	0.544	7011.91	77950	6636.2	0.845	237.77
Hnip_CN13	Hn_A3a	Hirudo nipponia	China	Guang Xi	22.8188	108.312	SRR15881174	TRANSCRIPTOMIC	496124	3105.1	0.59	6304.57	118758	9855.6	0.89	168.74
Hnip_CN14	Hn_A2	Hirudo nipponia	China	Hangzhou	30.2741	120.155	SRR20746299	TRANSCRIPTOMIC	691436	4443.3	0.618	5874.01	125656	10660.7	0.849	231.634
Hnip_CN15	Hn_A2	Hirudo nipponia	China	Guang Xi	22.8188	108.312	SRR15881172	TRANSCRIPTOMIC	276854	1739.8	0.531	7211.81	51027	4184.9	0.836	251.576
Hnip_CN16	Hn_A1b	Hirudo nipponia	China	Guang Xi	22.8188	108.312	SRR15881179	TRANSCRIPTOMIC	245500	1543.8	0.519	7396.34	47389	3923.5	0.863	210.158
Hnip_CN18	Hn_A1b	Hirudo nipponia	China	Guang Xi	22.8188	108.312	SRR15881168	TRANSCRIPTOMIC	287480	1773	0.548	6950.4	52911	4365	0.869	200.954
Hnip_CN19	Hn_A1b	Hirudo nipponia	China	Guang Xi	22.8188	108.312	SRR15881185	TRANSCRIPTOMIC	235020	1474.3	0.529	7242.57	41514	3416.8	0.867	204.022
Hnip_CN20	Hn_B2	Hirudo nipponia	China	YanCheng Jiangsu	33.3495	120.162	SRR7411513	TRANSCRIPTOMIC	6182873	20329.2	1	0	424827	12223.9	1	0
Hnip_CN21	Hn_B2c1	Hirudo nipponia	China	YanCheng Jiangsu	33.3495	120.162	SRR7411514	TRANSCRIPTOMIC	5274256	17409.6	1	0	325293	10043.9	1	0
Hnip_CN22	Hn_B2	Hirudo nipponia	China	YanCheng Jiangsu	33.3495	120.162	SRR7411509	TRANSCRIPTOMIC	7247735	23777.7	1	0	507978	15906.5	1	0
Hnip_CN23	Hn_B2c1	Hirudo nipponia	China	YanCheng Jiangsu	33.3495	120.162	SRR7411515	TRANSCRIPTOMIC	5288346	17346.1	1	0	336171	10464.6	1	0
Hnip_CN24	Hn_B2c	Hirudo nipponia	China	YanCheng Jiangsu	33.3495	120.162	SRR7411511	TRANSCRIPTOMIC	5715766	18992.3	1	0	374388	11630.7	1	0
Hnip_CN25	Hn_B2	Hirudo nipponia	China	YanCheng Jiangsu	33.3495	120.162	SRR7411512	TRANSCRIPTOMIC	6696272	22197	1	0	411012	12775.8	1	0
Hnip_CN26	Hn_B2	Hirudo nipponia	China	YanCheng Jiangsu	33.3495	120.162	SRR7411508	TRANSCRIPTOMIC	7045735	23134.3	1	0	523792	16527.3	1	0
Hnip_CN27	Hn_B2	Hirudo nipponia	China	YanCheng Jiangsu	33.3495	120.162	SRR7411507	TRANSCRIPTOMIC	2789687	13051.9	1	0	148820	4816.9	1	0
Hnip_CN28	Hn_E1a	Hirudo nipponia	China	Tianjin	39.4678	117.48	SRR26541740	TRANSCRIPTOMIC	576900	3550	0.564	6704.37	119625	7485	0.868	202.488
Hnip_CN29	Hn_E1a	Hirudo nipponia	China	Tianjin	39.4678	117.48	SRR26541742	TRANSCRIPTOMIC	561142	3374.5	0.568	6642.86	132564	8353.4	0.864	208.624
Hnip_CN30	Hn_E1	Hirudo nipponia	China	Tianjin	39.4678	117.48	SRR26541741	TRANSCRIPTOMIC	559756	3459.2	0.572	6581.36	128042	85.4	0.854	223.964
Hori_AZ01	Ho_A	Hirudo orientalis	Azerbaijan	N/A	40.2737	47.7762	SRR6929418	TRANSCRIPTOMIC	102266	1108.9	1	0	5669	5670	1	0
Hori_AZ02	Ho_A	Hirudo orientalis	Azerbaijan	N/A	40.2737	47.7762	SRR6929417	TRANSCRIPTOMIC	64678	1074.4	1	0	21038	2455.1	1	0
Hori_AZ03	Ho_A	Hirudo orientalis	Azerbaijan	N/A	40.2737	47.7762	SRR6929416	TRANSCRIPTOMIC	65077	863.6	1	0	4179	237.5	1	0
Hori_AZ04	Ho_A	Hirudo orientalis	Azerbaijan	N/A	40.2737	47.7762	SRR6929415	TRANSCRIPTOMIC	38752	749.9	1	0	5374	521.7	1	0
Htia_CN02	Hn_B*	Hirudo tianjinensis	China	Tianjin	39.4678	117.48	SRR26541739	TRANSCRIPTOMIC	592452	4035.5	0.64	5535.72	38542	5369.9	0.859	216.294
Hver_USmus01	C1	Hirudo verbana	American Museum of Natural History	New York	40.7813	-73.9741	SRR11179706	GENOMIC		FAILED		15377	24	2.4	0.333	1023.18
Hver_USmus02	C1c	Hirudo verbana	American Museum of Natural History	New York	40.7813	-73.9741	SRR11179707	GENOMIC		FAILED		15377	18	2.3	0.333	1023.18
Hver_USmus04	C	Hirudo verbana	American Museum of Natural History	New York	40.7813	-73.9741	SRR11179691	GENOMIC		FAILED		15377	10	1.5	0.334	1021.64
Hver_USmus07	C1c	Hirudo verbana	American Museum of Natural History	New York	40.7813	-73.9741	SRR11179692	GENOMIC		FAILED		15377	27	3.4	0.344	1006.3
Hver_USmus10	C1b	Hirudo verbana	American Museum of Natural History	New York	40.7813	-73.9741	SRR11179697	GENOMIC		FAILED		15377	9	1.4	0.344	1006.3
Hver_USmus12	C1b	Hirudo verbana	American Museum of Natural History	New York	40.7813	-73.9741	SRR11179704	GENOMIC		FAILED		15377	10	1.5	0.342	1009.37
Hver_USmus15	C1c	Hirudo verbana	American Museum of Natural History	New York	40.7813	-73.9741	SRR11179710	GENOMIC		FAILED		15377	15	2.1	0.351	995.566
Hver_USmus18	C1b	Hirudo verbana	American Museum of Natural History	New York	40.7813	-73.9741	SRR11179690	GENOMIC		FAILED		15377	12	1.4	0.353	992.498
Hiver_CNS	C5b	Hirudo verbana	N/A	N/A	N/A	N/A	SRR6782848	TRANSCRIPTOMIC	2847984	15206.1	1	0	573350	28229.6	1	0
Hver_RUS04	C5	Hirudo verbana	Russia	Stavropolsky kray	44.6721	43.5219	SRR6929409	TRANSCRIPTOMIC	27030	312.2	0.969	476.687	3934	381.7	1	0
Hver_RUS05	C5	Hirudo verbana	Russia	Stavropolsky kray	44.6721	43.5219	SRR6929410	TRANSCRIPTOMIC	20510	196.6	0.931	1061.01	1536	187.4	0.987	19.942
Hver_RUS06	C5	Hirudo verbana	Russia	Stavropolsky kray	44.6721	43.5219	SRR6929408	TRANSCRIPTOMIC	21085	201.2	0.974	399.802	22114	141.9	0.997	4.602
Hver_RUS07	C5	Hirudo verbana	Russia	Stavropolsky kray	44.6721	43.5219	SRR6929407	TRANSCRIPTOMIC	91918	1160.1	0.977	353.671	12277	1221.7	1	0
Hver_US01	C	Hirudo verbana	USA	Morgantown	39.6321	-79.9558	SRR3033493	METATRANSCRIPTOMIC	54288	471.8	0.93	1076.39	7322	674.7	0.997	4.602
Hver_US02	C	Hirudo verbana	USA	New York	40.7813	-73.9741	SRR13268935	TRANSCRIPTOMIC	3650894	28458.5	1	0	484070	31720.8	1	0
Hver_US03	C	Hirudo verbana	USA	New York	40.7813	-73.9741	SRR13268932	TRANSCRIPTOMIC	2506357	20382.8	1	0	269824	17785.3	1	0

## Sheet: GenBank entries
ID	Haplogroup	Species	Country	Location	Latitude	Longitude
OQ507615	DnA	Dina nesemanni	Montenegro	Pijace	42.126	19.258
OQ274178	DnA1	Dina nesemanni	Montenegro	Flindar	42.543	19.1228
OQ274179	DnA1	Dina nesemanni	Montenegro	Flindar	42.543	19.1228
OQ507613	DnA2	Dina nesemanni	Montenegro	Pijace	42.126	19.258
OQ507614	DnA2	Dina nesemanni	Montenegro	Pijace	42.126	19.258
OQ507616	DnA2	Dina nesemanni	Montenegro	Pijace	42.126	19.258
MT628555	Hs_C	Haemopis sanguisuga	Denmark	Copenhagen	55.6761	12.5683
MT862376	Hs_C	Haemopis sanguisuga	Denmark	Copenhagen	55.6761	12.5683
EU100092	Hter	Haemopis terrestris	USA	USA	N/A	N/A
KC688268	Hn_C	Hirudinaria manillensis	China	N/A	27.1817	112.634
CM067563	Hman	Hirudinaria manillensis	N/A	N/A	N/A	N/A
PV288312	Hman	Hirudinaria manillensis	N/A	N/A	N/A	N/A
EF446707	Hm_A1	Hirudo medicinalis	Croatia	Island Pag	44.4679	14.9917
EF446713	Hm_A2	Hirudo medicinalis	France	Paimpont	48.0175	-2.17338
EU100093	Hm_A2	Hirudo medicinalis	France	Paimpont	48.0175	-2.17338
AY786458	Hm_B	Hirudo medicinalis	France	Paimpont	48.0175	-2.17338
AY763148	Hm_A1	Hirudo medicinalis	Germany	Leipzig	51.3397	12.3731
KR066919	Hm_B	Hirudo medicinalis	Germany	Potsdam, Germany	52.3909	13.0644
KR066920	Hm_B	Hirudo medicinalis	Germany	Potsdam, Germany	52.3909	13.0644
KR066922	Hm_B	Hirudo medicinalis	Germany	Potsdam, Germany	52.3909	13.0644
KR066921	Hm_C	Hirudo medicinalis	Germany	Potsdam, Germany	52.3909	13.0644
KR066923	Ho_A1	Hirudo medicinalis	Germany	Potsdam, Germany	52.3909	13.0644
MT260057	Hm_A	Hirudo medicinalis	Iran	Ghafari	35.6947	51.342
OK383440	Hm_A2	Hirudo medicinalis	Iraq	Mosul	36.3489	43.1577
U74067	Hman	Hirudo medicinalis	N/A	N/A	N/A	N/A
PP182087	Hm_A2	Hirudo medicinalis	Norway	Rona	58.189	8.24301
PP182086	Hm_A2	Hirudo medicinalis	Norway	Agder, Aust-Agder, Grimstad	58.321	8.483
PP182089	Hm0	Hirudo medicinalis	Norway	Agder, Aust-Agder, Grimstad	58.321	8.483
KU672396	Hm_B	Hirudo medicinalis	Russia	Volkovo, Saratov region	51.9427	47.308
EF446710	Hm_A	Hirudo medicinalis	Slovenia	Hrast	45.9599	13.6588
EF446711	Hm_A	Hirudo medicinalis	Slovenia	Hrast	45.9599	13.6588
EF446712	Hm_A	Hirudo medicinalis	Slovenia	Hrast	45.9599	13.6588
AY763149	Hm_A1	Hirudo medicinalis	Slovenia	Podvinci, NE	46.4319	15.9166
AY336031	Hm_A1	Hirudo medicinalis	Slovenia	Podvinci, NE	46.4319	15.9166
EF446706	Hm_A1	Hirudo medicinalis	Slovenia	Podvinci, NE	46.4319	15.9166
EF446708	Hm_A2	Hirudo medicinalis	Slovenia	Kocevje	45.6409	14.8633
EF446705	Hm_A2	Hirudo medicinalis	Slovenia	Podvinci, NE	46.4319	15.9166
EF446709	Hm_A2	Hirudo medicinalis	Slovenia	Podvinci, NE	46.4319	15.9166
PP988452	Hm_A2	Hirudo medicinalis	Sweden	Goteborg	57.675	12.0572
PP182088	Hm_A2	Hirudo medicinalis	Sweden	Vastra Gotaland, Vastergotland,	57.844	11.909
HQ333517	Hm_B	Hirudo medicinalis	Sweden	Hejnum	57.6811	18.5931
HQ333518	Hm_B	Hirudo medicinalis	Sweden	Hejnum	57.6811	18.5931
HQ333519	Hm_B	Hirudo medicinalis	Sweden	Hejnum	57.6811	18.5931
HQ333515	Hm_B	Hirudo medicinalis	Sweden	Rossholm	60.5703	17.8825
HQ333516	Hm_B	Hirudo medicinalis	Sweden	Rossholm	60.5703	17.8825
PP182085	Hm_C	Hirudo medicinalis	Sweden	Oland, Morbylanga, Frosslunda	56.539	16.572
EF446704	Hm_B	Hirudo medicinalis	Ukraine	Kharkiv	49.9997	36.3065
FJ655036	C2a	Hirudo medicinalis	USA commercial	N/A	N/A	N/A
FJ655061	C2a	Hirudo medicinalis	USA commercial	N/A	N/A	N/A
OL824787	Hn_B1a1	Hirudo nipponia	China	Hubei	30.55	114.34
OL824789	Hn_B1a1a	Hirudo nipponia	China	Guangdong	22.25	113.02
OR578844	Hn_B1a1a	Hirudo nipponia	China	Changsha	28.2224	112.949
OL824788	Hn_B1a1b	Hirudo nipponia	China	Chongqing	29.5851	106.546
PV288313	Hn_B1a1b	Hirudo nipponia	China	XI'an	34.0939	108.846
OR578850	Hn_B1b	Hirudo nipponia	China	Changsha	28.2224	112.949
OL824778	Hn_B1b	Hirudo nipponia	China	Hubei	30.55	114.34
OL824777	Hn_B1b	Hirudo nipponia	China	Henan	34.77	113.75
OR578845	Hn_B1b1	Hirudo nipponia	China	Changsha	28.2224	112.949
OR578846	Hn_B1b1	Hirudo nipponia	China	Changsha	28.2224	112.949
OR578847	Hn_B1b1	Hirudo nipponia	China	Changsha	28.2224	112.949
OR578848	Hn_B1b1	Hirudo nipponia	China	Changsha	28.2224	112.949
OR578849	Hn_B1b1	Hirudo nipponia	China	Changsha	28.2224	112.949
OR578851	Hn_B1b1	Hirudo nipponia	China	Changsha	28.2224	112.949
OR578878	Hn_B1b1a	Hirudo nipponia	China	Changsha	28.2224	112.949
OR578879	Hn_B1b1a	Hirudo nipponia	China	Changsha	28.2224	112.949
OL824776	Hn_B1b2a	Hirudo nipponia	China	Guangxi	21.96	108.61
OL824779	Hn_B1b2a	Hirudo nipponia	China	Hunan	28.11	112.98
OL824773	Hn_B1b2b	Hirudo nipponia	China	Jiangxi	28.68	115.91
OL824774	Hn_B1b2b	Hirudo nipponia	China	Jiangxi	28.68	115.91
OL824775	Hn_B1b2b	Hirudo nipponia	China	Shandong	36.67	117.02
OR578871	Hn_B2	Hirudo nipponia	China	Changsha	28.2224	112.949
OR578873	Hn_B2	Hirudo nipponia	China	Changsha	28.2224	112.949
OR578876	Hn_B2	Hirudo nipponia	China	Changsha	28.2224	112.949
OL824781	Hn_B2	Hirudo nipponia	China	Chongqing	29.5851	106.546
OP740489	Hn_B2	Hirudo nipponia	China	N/A	33.4345	120.234
OL824780	Hn_B2	Hirudo nipponia	China	Henan	34.77	113.75
OL824782	Hn_B2	Hirudo nipponia	China	Henan	34.77	113.75
OL824783	Hn_B2	Hirudo nipponia	China	Shandong	36.67	117.02
OL824785	Hn_B2a	Hirudo nipponia	China	Zhejiang	30.2701	120.15
OL824784	Hn_B2a	Hirudo nipponia	China	Jiangsu	32.06	118.76
OL824786	Hn_B2a	Hirudo nipponia	China	Shandong	36.67	117.02
OR578877	Hn_B2a1	Hirudo nipponia	China	Changsha	28.2224	112.949
OR578842	Hn_B2a1a	Hirudo nipponia	China	Changsha	28.2224	112.949
OR578843	Hn_B2a1a	Hirudo nipponia	China	Changsha	28.2224	112.949
OR578840	Hn_B2b	Hirudo nipponia	China	Changsha	28.2224	112.949
OR578841	Hn_B2b	Hirudo nipponia	China	Changsha	28.2224	112.949
OR578869	Hn_B2b	Hirudo nipponia	China	Changsha	28.2224	112.949
OR578870	Hn_B2b	Hirudo nipponia	China	Changsha	28.2224	112.949
OR578872	Hn_B2b	Hirudo nipponia	China	Changsha	28.2224	112.949
OR578875	Hn_B2b	Hirudo nipponia	China	Changsha	28.2224	112.949
OR578874	Hn_B2b1	Hirudo nipponia	China	Changsha	28.2224	112.949
NC 023776	Hn_C	Hirudo nipponia	China	Wuhan	30.5957	114.3
OL824770	Hn_D	Hirudo nipponia	China	Guangxi	21.96	108.61
OL824771	Hn_D	Hirudo nipponia	China	Chongqing	29.5851	106.546
OL824769	Hn_D	Hirudo nipponia	China	Tianjin	39.0852	117.194
MZ820661	Hn_D	Hirudo nipponia	China	Tianjin	39.4678	117.48
OL824768	Hn_D	Hirudo nipponia	China	Liaoning	42.84	123.43
OL824772	Hn_D	Hirudo nipponia	China	Liaoning	42.84	123.43
MZ820662	Hn_D*	Hirudo nipponia	China	Tianjin	39.4678	117.48
OQ076763	Hn_D1	Hirudo nipponia	China	Changsha	28.2224	112.949
CM079039	Hn_D1	Hirudo nipponia	China	Tianjin	39.4678	117.48
MZ507570	Hn_D1	Hirudo nipponia	China	N/A	N/A	N/A
OR578852	Hn_D3	Hirudo nipponia	China	Changsha	28.2224	112.949
OR578853	Hn_D3	Hirudo nipponia	China	Changsha	28.2224	112.949
OR578868	Hn_D3	Hirudo nipponia	China	Changsha	28.2224	112.949
OR578898	Hn_D3	Hirudo nipponia	China	Changsha	28.2224	112.949
ON986775	Hn_B1a	Hirudo nipponia	Japan	Takashima City	35.3557	135.99
AY425450	Hn_D2	Hirudo nipponia	Korea	N/A	35.9077	127.719
AY763153	Hn_D2	Hirudo nipponia	Korea	N/A	35.9077	127.719
GQ368749	Hn_D2	Hirudo nipponia	Korea	N/A	35.9077	127.719
MG271836	Ho_A	Hirudo orientalis	Azerbaijan	N/A	40.2737	47.7762
GQ368750	Ho_A	Hirudo orientalis	Azerbaijan	N/A	40.2737	47.7762
ON098206	Ho_A5c	Hirudo orientalis	Azerbaijan	Osnakeran, Yardimli	38.8738	48.2477
ON098204	Ho_A5c	Hirudo orientalis	Azerbaijan	Golhamar Lake, Yardimli	38.935	48.2514
ON098205	Ho_A5c	Hirudo orientalis	Azerbaijan	Gizilagac Wetland, Masalli	39.0942	48.8495
EF446703	Ho_A4	Hirudo orientalis	Germany	Potsdam, Germany	52.3909	13.0644
KY989465	Ho_0	Hirudo orientalis	Iran	Langarud	37.2033	50.1125
MN314116	Ho_A	Hirudo orientalis	Iran	Tehran	35.7216	51.3348
MN314117	Ho_A	Hirudo orientalis	Iran	Tehran	35.7216	51.3348
MN314118	Ho_A	Hirudo orientalis	Iran	Tehran	35.7216	51.3348
MN314119	Ho_A	Hirudo orientalis	Iran	Tehran	35.7216	51.3348
MN314120	Ho_A	Hirudo orientalis	Iran	Tehran	35.7216	51.3348
MN314121	Ho_A	Hirudo orientalis	Iran	Tehran	35.7216	51.3348
MN314122	Ho_A	Hirudo orientalis	Iran	Tehran	35.7216	51.3348
MN314123	Ho_A	Hirudo orientalis	Iran	Tehran	35.7216	51.3348
MN314124	Ho_A	Hirudo orientalis	Iran	Tehran	35.7216	51.3348
MN314125	Ho_A	Hirudo orientalis	Iran	Tehran	35.7216	51.3348
JN104645	Ho_A	Hirudo orientalis	Iran	Caspian	35.9206	51.648
JN104646	Ho_A	Hirudo orientalis	Iran	Caspian	35.9206	51.648
JN104648	Ho_A	Hirudo orientalis	Iran	Caspian	35.9206	51.648
KX215707	Ho_A	Hirudo orientalis	Iran	Caspian	35.9206	51.648
KX215708	Ho_A	Hirudo orientalis	Iran	Caspian	35.9206	51.648
KX215709	Ho_A	Hirudo orientalis	Iran	Caspian	35.9206	51.648
KY989468	Ho_A	Hirudo orientalis	Iran	Langarud	37.2033	50.1125
MT260055	Ho_A2	Hirudo orientalis	Iran	Ghafari	35.6947	51.342
KY989464	Ho_A3	Hirudo orientalis	Iran	Langarud	37.2033	50.1125
KY989470	Ho_A3	Hirudo orientalis	Iran	Langarud	37.2033	50.1125
JN104647	Ho_A4	Hirudo orientalis	Iran	Caspian	35.9206	51.648
KY989467	Ho_A5a	Hirudo orientalis	Iran	Langarud	37.2033	50.1125
KY989469	Ho_A5a	Hirudo orientalis	Iran	Langarud	37.2033	50.1125
KY989463	Ho_A5b	Hirudo orientalis	Iran	Fereydunkenar	36.6763	52.534
KY989462	Ho_A5b	Hirudo orientalis	Iran	Pareh	36.8718	46.2464
KY989460	Ho_A5b	Hirudo orientalis	Iran	Tazeh Abad	37.2977	50.2473
KY989461	Ho_A5b	Hirudo orientalis	Iran	Bashman	37.4998	49.3531
KY989466	Ho_B	Hirudo orientalis	Iran	Langarud	37.2033	50.1125
PP551274	Ho_A	Hirudo orientalis	Iraq	Ramadi - River	33.4367	43.2661
PP551514	Ho_A	Hirudo orientalis	Iraq	Ramadi - River	33.4367	43.2661
PP551692	Ho_A	Hirudo orientalis	Iraq	Ramadi - River	33.4367	43.2661
PP551933	Ho_A	Hirudo orientalis	Iraq	Ramadi - River	33.4367	43.2661
PP551934	Ho_A	Hirudo orientalis	Iraq	Ramadi - River	33.4367	43.2661
PP551935	Ho_A	Hirudo orientalis	Iraq	Ramadi - River	33.4367	43.2661
PP556233	Ho_A	Hirudo orientalis	Iraq	Ramadi - River	33.4367	43.2661
PP556234	Ho_A	Hirudo orientalis	Iraq	Ramadi - River	33.4367	43.2661
PV352359	Ho_A	Hirudo orientalis	Iraq	Erbil	36.1823	44.0179
OL759130	Ho_A2	Hirudo orientalis	Iraq	Erbil	36.192	43.9873
EF405599	Ho_A	Hirudo orientalis	Uzbekistan	Samarkand Province, Urgut District	39.4128	67.0364
KU216241	Sl_A	Hirudo sulukii	Turkey	Suluklu Lake, Gaziantep	37.3033	37.2481
KU216239	Sl_A	Hirudo sulukii	Turkey	Kara Lake, Adiyaman	37.9931	38.8144
KU216240	Sl_A	Hirudo sulukii	Turkey	Kara Lake, Adiyaman	37.9931	38.8144
KU216242	Sl_B	Hirudo sulukii	Turkey	Batman	37.8895	41.1301
KU216243	Sl_B	Hirudo sulukii	Turkey	Batman	37.8895	41.1301
MZ820657	Hn_B2	Hirudo tianjinensis	China	Tianjin	39.0852	117.194
MZ820658	Hn_B2	Hirudo tianjinensis	China	Tianjin	39.0852	117.194
MZ820659	Hn_B2	Hirudo tianjinensis	China	Tianjin	39.0852	117.194
MZ820656	Hn_B2b1	Hirudo tianjinensis	China	Tianjin	39.0852	117.194
GQ368751	Ht_A	Hirudo troctina	Azerbaijan	N/A	40.2737	47.7762
AY763155	Ht_A	Hirudo troctina	Morocco	Marrakech	31.6246	-7.98369
JQ364946	Ht_B	Hirudo troctina	Tunisia	Lebna Dam	36.739	10.9219
PP754720	Ht_B	Hirudo troctina	Italy	Sardinia	39.4223	39.4223
PP754721	Ht_B	Hirudo troctina	Italy	Sardinia	39.4223	39.4223
OZ237793	C1d	Hirudo verbana	Austria	Vienna	48.208	16.372
EF446690	B1	Hirudo verbana	Croatia	Island Pag	44.4679	14.9917
EF446691	B1	Hirudo verbana	Croatia	Island Pag	44.4679	14.9917
EF125043	B1	Hirudo verbana	Germany	Leipzig	51.3397	12.3731
KX215705	C	Hirudo verbana	Germany	Potsdam, Germany	52.3909	13.0644
KX215704	C1	Hirudo verbana	Germany	Greifswald	54.0866	13.3923
KX215706	C1	Hirudo verbana	Germany	Greifswald	54.0866	13.3923
MT260058	B	Hirudo verbana	Iran	Ghafari	35.6947	51.342
AY763150	B	Hirudo verbana	Italy	Lecce	40.3515	18.175
EF446698	B	Hirudo verbana	Italy	Lecce	40.3515	18.175
EF446692	B	Hirudo verbana	Macedonia	Lake Ohrid	41.1176	20.8322
EF446693	B	Hirudo verbana	Macedonia	Lake Ohrid	41.1176	20.8322
EF446694	B	Hirudo verbana	Macedonia	Lake Ohrid	41.1176	20.8322
EF446697	B	Hirudo verbana	Macedonia	Lake Ohrid	41.1176	20.8322
HQ691223	C1d	Hirudo verbana	N/A	N/A	N/A	N/A
KU672397	C5a	Hirudo verbana	Russia	lake Manych, Stavropol Krai	46.0192	43.8058
JN104641	C5b	Hirudo verbana	Russia	Stavropol	45.0198	41.9548
KP663467	C1d	Hirudo verbana	Serbia	Belgrade	44.8664	20.5647
KP663465	C1d	Hirudo verbana	Serbia	Sava	44.9009	19.3465
KP663468	C1d	Hirudo verbana	Serbia	Uljma	45.1016	21.2335
KP663466	C1d	Hirudo verbana	Serbia	Medja	45.528	20.8015
EF446695	B1	Hirudo verbana	Slovenia	Gabrovica	45.5604	13.8638
EF446696	B1	Hirudo verbana	Slovenia	Gabrovica	45.5604	13.8638
EF446699	B1	Hirudo verbana	Slovenia	Povir	45.7	13.9336
EF446700	B1	Hirudo verbana	Slovenia	Povir	45.7	13.9336
EF446701	B1	Hirudo verbana	Slovenia	Povir	45.7	13.9336
EF446702	B1a	Hirudo verbana	Slovenia	Gabrovica	45.5604	13.8638
AY763151	B1a	Hirudo verbana	Slovenia	Povir	45.7	13.9336
MT784120	A1	Hirudo verbana	Spain	Castilla y Leon,Leon,Cueza Pond	42.4264	-4.9322
MT797289	A1	Hirudo verbana	Spain	Castilla y Leon,Leon,Cueza Pond	42.4264	-4.9322
MT784119	A1	Hirudo verbana	Spain	Basque Country,Alava,Bikuna Pond	42.8379	-2.32349
MT797288	A1	Hirudo verbana	Spain	Basque Country,Alava,Bikuna Pond	42.8379	-2.32349
MT784123	A2	Hirudo verbana	Spain	Lagoa de Ocelo	42.2249	-6.87268
MT797292	A2	Hirudo verbana	Spain	Lagoa de Ocelo	42.2249	-6.87268
MT784121	A2	Hirudo verbana	Spain	Pontevedra	42.4299	-8.64359
MT797290	A2	Hirudo verbana	Spain	Pontevedra	42.4299	-8.64359
MT784122	A2	Hirudo verbana	Spain	Galicia,A Coruna,Doninos Lake	42.4919	-8.3122
MT797291	A2	Hirudo verbana	Spain	Galicia,A Coruna,Doninos Lake	42.4919	-8.3122
KT692947	C	Hirudo verbana	Turkey	Balik Lake	39.7632	43.5547
KU216245	C	Hirudo verbana	Turkey	Balik lake	39.7632	43.5547
MW538543	C0	Hirudo verbana	Turkey	Ankara	39.9354	32.8534
MW538545	C0	Hirudo verbana	Turkey	Ankara	39.9354	32.8534
MW538546	C0	Hirudo verbana	Turkey	Ankara	39.9354	32.8534
EF446684	C2	Hirudo verbana	Turkey	Izmir medi	38.4248	27.1467
JN083800	C2	Hirudo verbana	Turkey	Izmir medi	38.4248	27.1467
JN083801	C2	Hirudo verbana	Turkey	Smirne	38.4298	27.2409
JN083802	C2b	Hirudo verbana	Turkey	Izmir medi	38.4248	27.1467
JN083803	C2b	Hirudo verbana	Turkey	Izmir medi	38.4248	27.1467
JN083804	C2b	Hirudo verbana	Turkey	Izmir medi	38.4248	27.1467
KU216244	C4	Hirudo verbana	Turkey	Uluabat Lake	40.1487	28.6146
MW538544	C5	Hirudo verbana	Turkey	Kizilca Pond, Cubuk, Ankara	40.1461	32.9138
JN104642	C	Hirudo verbana	Ukraine	Odesa	46.485	30.7319
JN083793	C	Hirudo verbana	Ukraine	Berezivka	47.2016	30.9086
JN083795	C1	Hirudo verbana	Ukraine	Shaby	46.4258	32.479
JN083796	C1	Hirudo verbana	Ukraine	Odesa	46.485	30.7319
JN083794	C1*	Hirudo verbana	Ukraine	Crimea	45.3458	34.4988
JN083797	C1a	Hirudo verbana	Ukraine	Odesa	46.485	30.7319
JN083799	C1d	Hirudo verbana	Ukraine	Vilkove	45.4008	29.5965
JN083798	C1d	Hirudo verbana	Ukraine	Severynivka	49.0948	27.6275
JN104643	C4	Hirudo verbana	Ukraine	Odesa	46.485	30.7319
JN104644	C4	Hirudo verbana	Ukraine	Mala	48.7976	26.2486
EF446681	C	Hirudo verbana	USA commercial	N/A	N/A	N/A
EF446682	C	Hirudo verbana	USA commercial	N/A	N/A	N/A
EF446683	C	Hirudo verbana	USA commercial	N/A	N/A	N/A
GQ368752	C	Hirudo verbana	USA commercial	N/A	N/A	N/A
EF446680	C2	Hirudo verbana	USA commercial	N/A	N/A	N/A
EF446685	C3	Hirudo verbana	USA commercial	N/A	N/A	N/A
EF446686	C3	Hirudo verbana	USA commercial	N/A	N/A	N/A
EF446687	C3	Hirudo verbana	USA commercial	N/A	N/A	N/A
EF446688	C3	Hirudo verbana	USA commercial	N/A	N/A	N/A
EF446689	C3	Hirudo verbana	USA commercial	N/A	N/A	N/A
AY763154	Ho_A1	Hirundo spp	Azerbaijan	Agdam	39.9911	46.9297
AF003272	Hman	Hirundo spp	N/A	N/A	N/A	N/A
ON970490	C1	Hirundo spp	Ukraine	Kharkiv	49.9997	36.3065
PQ130326	Lnil	Limnatis nilotica	Morocco	Taza	33.9831	-3.871
MZ318072	Lnil	Limnatis nilotica	Morocco	Ain Tafrent spring, Debdou	33.9916	-3.03714
PQ187648	Lnil	Limnatis nilotica	Tunisia	Zaghouan	36.3519	10.1119
