# Supplementary material for: Blood Relatives: Linking Evolutionary History and Conservation of Medicinal Leeches (Hirudo spp.)
Source: Evol Appl. 2026 May 28;19(6):e70273. doi: 10.1111/eva.70273 (PMC13238757; doi:10.1111/eva.70273)
Supplement: Supplementary file 3 — Table S7: Coalescence age estimates of Hirudo species and haplogroups using COX1. Bayesian age estimates for leech haplogroups, and clade separation ages of all available species in the genus. [file EVA-19-e70273-s002.xlsx]

## Sheet: Species-specific dates
Clade	Mean (Mya)	stdev	Median	Range	95% HPD interval	Effective Sample Size (ESS)
Root	47.1772	15.8515	44.0877	[13.40, 199.50]	[21.74, 79.57]	242.4
Limnatis nilotica	0.1117	0.1059	0.0861	[2.7E-03, 2.88]	[4.0E-03, 0.28]	4084.3
Dina+Hae+Hrd+Hir	39.4589	12.3377	37.2472	[12.35, 122.87]	[19.46, 65.85]	117.9
Dina nesemanni	6.918	4.0176	6.0598	[0.89, 42.57]	[1.41, 14.85]	105.2
Dina_A	0.2213	0.1548	0.1857	[0.02, 3.87]	[0.04, 0.47]	2407.8
Dina_B	0.3341	0.3416	0.2294	[0.02, 5.45]	[0.03, 1.01]	651.1
Dina_A1	0.0302	0.032	0.0203	[0.00, 0.50]	[1.2E-06, 0.09]	3775.5
Dina_A2	0.0629	0.0367	0.0563	[0.00, 0.47]	[0.01, 0.13]	1488.2
Hae+Hrd+Hir	24.5817	6.6775	23.4041	[9.57, 77.23]	[13.91, 38.59]	241.1
Haemopis	8.4458	4.0389	7.6119	[1.61, 35.19]	[2.45, 16.59]	137.7
Haemopis sanguisuga	4.7224	1.5867	4.4131	[1.34, 19.97]	[2.18, 7.96]	502.5
H.san_A	0.2295	0.1633	0.1875	[0.02, 2.37]	[0.03, 0.52]	1662.7
H.san_A1	0.0826	0.0563	0.0699	[2.5E-03, 0.97]	[0.01, 0.18]	1610.6
H.san_AB	3.3708	1.4998	3.0994	[0.53, 15.52]	[1.02, 6.22]	211.1
H.san_B	1.1262	0.7657	0.945	[0.11, 9.79]	[0.18, 2.58]	290.2
H.san_B1	0.2731	0.1654	0.2346	[0.04, 2.39]	[0.07, 0.57]	1006.2
H.san_B1a	0.115	0.0695	0.0992	[0.01, 1.01]	[0.02, 0.25]	1061
H.san_C	0.0477	0.0526	0.0324	[5.6E-06, 0.94]	[5.6E-06, 0.14]	4373.7
Hrd+Hir	20.7261	5.1156	20.0125	[8.56, 51.71]	[11.67, 31.07]	250.4
Hirudinaria	6.8819	3.2761	6.2229	[0.95, 27.33]	[1.95, 13.58]	69.6
Hirudo	15.2997	3.5885	14.9096	[6.17, 36.31]	[8.83, 22.46]	212.3
H.nipponia	10.3735	2.8453	9.9565	[3.98, 30.43]	[5.46, 16.10]	155.6
H.nip_A	1.6436	0.7602	1.4937	[0.30, 7.93]	[0.44, 3.12]	315.7
H.nip_A1	0.3148	0.1812	0.2691	[0.04, 2.21]	[0.08, 0.69]	420
H.nip_A1a	0.1632	0.1001	0.1401	[0.02, 1.21]	[0.03, 0.34]	435.9
H.nip_A1b	0.1218	0.0761	0.1068	[0.01, 1.25]	[0.02, 0.26]	1963.8
H.nip_AB	3.9587	1.4146	3.6973	[0.96, 16.77]	[1.68, 6.78]	320.1
H.nip_B*	1.85	0.7082	1.723	[0.41, 7.80]	[0.69, 3.24]	312.6
H.nip_B	1.2497	0.4962	1.1716	[0.32, 4.87]	[0.40, 2.19]	144.3
H.nip_B11	0.956	0.398	0.8877	[0.22, 4.20]	[0.32, 1.75]	114.8
H.nip_B1a	0.7524	0.3379	0.6869	[0.15, 2.74]	[0.24, 1.44]	98.1
H.nip_B1a1	0.5335	0.2572	0.4697	[0.09, 2.18]	[0.16, 1.05]	145.1
H.nip_B1a11	0.1252	0.0669	0.1113	[0.01, 0.92]	[0.02, 0.26]	929.2
H.nip_B1a1a	0.0666	0.041	0.0579	[1.4E-03, 0.35]	[0.01, 0.15]	1366.9
H.nip_B1b	0.3654	0.1624	0.3298	[0.08, 2.07]	[0.13, 0.69]	827.2
H.nip_B1b1	0.1851	0.0818	0.1675	[0.04, 1.11]	[0.07, 0.34]	419.6
H.nip_B1b1a	0.0406	0.0313	0.0335	[1.2E-04, 0.48]	[1.1E-03, 0.10]	1988.7
H.nip_B1b2	0.1655	0.0809	0.1493	[0.02, 1.35]	[0.04, 0.32]	1146
H.nip_B1b2a	0.0275	0.0263	0.0198	[2.3E-06, 0.31]	[5.7E-06, 0.08]	2278
H.nip_B1b2b	0.0669	0.0398	0.0598	[6.8E-04, 0.40]	[0.01, 0.14]	1883.2
H.nip_B2	0.334	0.1291	0.3076	[0.10, 2.25]	[0.15, 0.58]	520.2
H.nip_B2a	0.1571	0.0629	0.1454	[0.03, 0.94]	[0.06, 0.28]	405.4
H.nip_B2a1	0.1115	0.0461	0.1037	[0.01, 0.92]	[0.04, 0.20]	657.6
H.nip_B2a1a	0.0519	0.0285	0.0469	[2.1E-03, 0.48]	[0.01, 0.11]	1154.7
H.nip_B2b	0.1393	0.0553	0.1291	[0.03, 0.96]	[0.05, 0.25]	662.3
H.nip_B2b1	0.0497	0.0312	0.0433	[1.1E-03, 0.30]	[4.4E-03, 0.11]	1865.2
H.nip_B2c	0.0866	0.0478	0.0766	[0.01, 0.53]	[0.02, 0.18]	1153.4
H.nip_B2c1	0.0167	0.0172	0.0114	[3.0E-08, 0.19]	[3.0E-08, 0.05]	1574.3
H.nip_C	1.3165	0.9011	1.1305	[0.06, 7.46]	[0.12, 3.10]	165.7
H.nip_CDE	7.0627	2.3671	6.7009	[1.80, 24.99]	[3.13, 11.89]	113.8
H.nip_D*	0.3646	0.2511	0.2986	[0.06, 3.73]	[0.10, 0.80]	1156.3
H.nip_D	0.1874	0.0752	0.1725	[0.04, 1.20]	[0.07, 0.34]	715.8
H.nip_D1	0.0404	0.0287	0.0344	[3.4E-04, 0.30]	[5.3E-04, 0.10]	1476.2
H.nip_D2	0.0495	0.0308	0.0432	[8.6E-04, 0.32]	[4.1E-03, 0.11]	1471.6
H.nip_D3	0.0493	0.0301	0.0435	[8.2E-04, 0.38]	[2.6E-03, 0.11]	1277.4
H.nip_DE	3.2175	1.4573	2.9426	[0.75, 16.69]	[1.03, 5.74]	138.4
H.nip_E	1.8253	0.9396	1.6513	[0.23, 11.69]	[0.43, 3.51]	196
H.nip_E1	0.4206	0.3312	0.3221	[0.03, 3.81]	[0.06, 1.09]	213.3
H.nip_E1a	0.2793	0.237	0.2114	[0.02, 2.79]	[0.04, 0.74]	183.8
Western Eurasian	9.9033	2.8846	9.5019	[3.60, 32.58]	[4.86, 15.42]	236.6
H. sulukii	0.3487	0.254	0.2795	[0.05, 3.47]	[0.07, 0.81]	789.3
H.sul_A	0.1959	0.1411	0.1641	[0.03, 2.96]	[0.04, 0.41]	519.1
H.sul_B	0.0834	0.0704	0.0677	[3.9E-04, 1.62]	[5.2E-04, 0.21]	3464
European+Middle east	6.3795	1.8439	6.1364	[2.07, 19.18]	[3.20, 10.11]	185.1
H. orientalis	0.44311	0.1706	0.3071	[0.12, 3.85]	[0.16, 0.89]	560.5
H.ori_A	0.2277	0.0718	0.2162	[0.08, 1.26]	[0.11, 0.36]	607.8
H.ori_A1	0.0387	0.0287	0.0321	[2.1E-04, 0.26]	[6.6E-04, 0.09]	1680.9
H.ori_A2	0.0203	0.0211	0.0137	[1.5E-07, 0.21]	[1.5E-07, 0.06]	2212.3
H.ori_A3	0.0214	0.0212	0.0152	[6.2E-07, 0.24]	[6.2E-07, 0.06]	3326.1
H.ori_A4	0.0203	0.0209	0.0139	[2.5E-06, 0.23]	[2.5E-06, 0.06]	2739.8
H.ori_A5	0.0925	0.0352	0.0882	[0.01, 0.42]	[0.03, 0.16]	637.6
H.ori_A5a	0.0428	0.0261	0.0381	[5.8E-04, 0.23]	[2.5E-03, 0.09]	1430.6
H.ori_A5b	0.0549	0.0259	0.0513	[2.3E-03, 0.23]	[0.01, 0.10]	825.7
H.ori_A5c	0.041	0.0253	0.037	[4.4E-04, 0.26]	[1.3E-03, 0.09]	1366
H.ori_B	0.3443	0.1706	0.3071	[0.10, 3.67]	[0.15, 0.63]	560.5
Western Europe	5.4596	1.5865	5.2427	[1.87, 14.37]	[2.67, 8.68]	165.6
H.verbana	2.909	1.0369	2.7425	[0.77, 9.90]	[1.21, 4.99]	279.7
H.ver_A	0.4244	0.3156	0.3256	[0.04, 4.12]	[0.08, 1.07]	565.8
H.ver_A1	0.0856	0.0594	0.0727	[7.6E-04, 1.23]	[3.9E-03, 0.20]	2622.6
H.ver_A2	0.0932	0.0514	0.0837	[4.6E-03, 0.65]	[0.01, 0.19]	1149.4
H.ver_B	0.2899	0.1501	0.2547	[0.07, 2.17]	[0.10, 0.58]	1287.5
H.ver_B1	0.121	0.0514	0.1111	[0.02, 0.55]	[0.04, 0.22]	881.2
H.ver_B1a	0.0211	0.021	0.0149	[6.3E-06, 0.25]	[6.3E-06, 0.06]	1915.5
H.ver_BC	1.2263	0.5363	1.107	[0.29, 5.58]	[0.45, 2.31]	455.6
H.ver_C	0.487	0.173	0.4497	[0.17, 2.00]	[0.23, 0.83]	766.2
H.ver_C1*	0.2914	0.0877	0.2761	[0.09, 1.07]	[0.15, 0.47]	577.6
H.ver_C1	0.2276	0.0605	0.2185	[0.07, 0.69]	[0.12, 0.35]	493
H.ver_C1a	0.0483	0.0291	0.0428	[4.6E-04, 0.34]	[3.9E-03, 0.11]	1235
H.ver_C1b	0.0396	0.0287	0.0332	[3.4E-05, 0.31]	[2.4E-04, 0.09]	1440.8
H.ver_C1c	0.0519	0.0312	0.0461	[1.0E-03, 0.30]	[4.5E-03, 0.11]	1223.3
H.ver_C1d	0.1516	0.0432	0.1457	[0.04, 0.56]	[0.08, 0.24]	514.5
H.ver_C2	0.1386	0.054	0.1282	[0.02, 0.68]	[0.05, 0.24]	482.2
H.ver_C2a	0.0356	0.0254	0.0309	[2.4E-04, 0.50]	[9.5E-04, 0.08]	2005.9
H.ver_C2b	0.0564	0.0293	0.0513	[2.9E-03, 0.32]	[0.01, 0.11]	1215.6
H. medicinalis-troctina	3.604	1.3445	3.5289	[0.94, 10.87]	[1.29, 6.37]	130.6
H. troctina	0.4091	0.3183	0.3149	[0.04, 4.23]	[0.07,1.0244]	789.5
H.tro_A	0.0378	0.0391	0.0265	[4.6E-06, 0.53]	[4.6E-06, 0.11]	2926.9
H.tro_B	0.1406	0.0898	0.1186	[7.7E-03, 1.87]	[0.02, 0.31]	1674.2
H. medicinalis	0.276	0.0969	0.2585	[0.09, 1.28]	[0.13, 0.46]	484.7
H.med_A	0.2158	0.0667	0.204	[0.07, 0.72]	[0.10, 0.35]	494.4
H.med_A1	0.0706	0.0297	0.0665	[0.01, 0.30]	[0.02, 0.13]	956.4
H.med_A2	0.1468	0.048	0.1403	[0.03, 0.47]	[0.06, 0.24]	722.7
H.med_A2a	0.0367	0.0257	0.0314	[8.9E-05, 0.24]	[5.9E-04, 0.09]	2439.3
H.med_B	0.1365	0.0513	0.1281	[0.02, 0.72]	[0.05, 0.24]	807.9
H.med_C	0.0389	0.0373	0.0283	[3.8E-06, 0.40]	[7.4E-06, 0.11]	4302.3

## Sheet: Hirudo verbana dates
Clade	Mean (kya)	stdev	Median	Range	95% HPD interval	Effective Sample Size (ESS)
H.verbana	2910.2	63	290.99	[2631.10, 3200.60]	[2786.20, 3033.70]	44255.2
A	417.8	160.1	39.42	[64.80, 1409.20]	[144.70, 736.70]	5645.1
A1	82.5	45.4	7.6	[0.51, 457.10]	[7.88, 168.30]	7212.2
A2	90.6	40.7	8.55	[2.76, 519.10]	[19.00, 169.40]	5128.4
BC	1052	230	102.71	[389.00, 2288.10]	[633.47, 1524.70]	455.6
B	337.3	132.2	31.45	[63.80, 1261.20]	[121.80, 593.90]	6711.3
B1	126.2	46.1	11.89	[22.20, 692.70]	[50.20, 217.30]	3135.2
B1a	25.5	23.4	1.89	[0.7, 240.30]	[0.7, 71.50]	4690.1
C	475.7	120.1	46.07	[161.50, 1265.60]	[267.70, 719.50]	6222.8
C0	81.5	46.1	71.4	[0.25, 788.62]	[1.06, 181.72]	2225.5
C1	193.4	45.5	18.82	[66.50, 478.50]	[114.50, 286.10]	2671.3
C1a	49.7	26.9	4.66	[0.27, 215.80]	[3.50, 100.20]	3458.6
C1b	43.3	27.9	3.9	[0.14, 282.80]	[1.00, 95.40]	3450.7
C1c	57.5	30	5.34	[0.78, 283.00]	[6.25, 115.10]	3915.2
C1d	142.3	37.2	13.77	[43.50, 385.70]	[75.50, 216.30]	1990.1
C1d1	101.2	31.7	9.71	[24.80, 316.20]	[45.60, 164.90]	2094.4
C2	138.9	48	13.02	[35.30, 543.90]	[61.30, 235.90]	1122.5
C2a	37.7	24.6	3.33	[0.13, 220.90]	[1.22, 84.10]	3799.4
C2b	62	27.7	5.86	[2.07, 413.80]	[13.10, 115.50]	3375.9
C3	65.4	32.5	6.12	[0.78, 321.00]	[10.50, 129.20]	3087.3
C4	74.4	37	6.83	[2.67, 421.90]	[12.80, 146.50]	3677.7
C5	204.2	67.9	19.18	[60.10, 684.30]	[94.60, 340.20]	568.9
C5a	112.3	38.9	10.64	[21.60, 421.40]	[45.60, 189.70]	2042.5
C5b	79.1	31.3	7.56	[1.77, 289.30]	[21.90, 139.80]	2843.3
